# Supplementary material for: Neuromuscular and Balance Performance Across the Fundamental Preparation Period in Elite Athletes with Lower Limb Deficiencies: A Retrospective Case Series
Source: Sports (Basel). 2026 Apr 7;14(4):144. doi: 10.3390/sports14040144 (PMC13119572; doi:10.3390/sports14040144)
Supplement: Supplementary file 1 [file sports-14-00144-s001.zip]

Archive with 1 entries (1 files):
- sports-4201951-supplementary.pdf
